# Supplementary material for: Quelling the Geometry Factor Effect in Quantum Chemical Calculations of 13C NMR Chemical Shifts with the Aid of the pecG-n (n = 1, 2) Basis Sets
Source: Int J Mol Sci. 2024 Oct 1;25(19):10588. doi: 10.3390/ijms251910588 (PMC11477434; doi:10.3390/ijms251910588)
Supplement: Supplementary file 1 [file ijms-25-10588-s001.zip]

Archive with 1 entries (1 files):
- ijms-3232300-supplementary.pdf
